# Supplementary material for: A Naked-Eye Visual Reverse Transcription Loop-Mediated Isothermal Amplification with Sharp Color Changes for Potential Pen-Side Test of Foot-and-Mouth Disease Virus
Source: Viruses. 2022 Sep 7;14(9):1982. doi: 10.3390/v14091982 (PMC9504329; doi:10.3390/v14091982)
Supplement: Supplementary file 1 [file viruses-14-01982-s001.zip]

Archive with 1 entries (1 files):
- viruses-1829546-supplementary.pdf
